# Supplementary material for: Comparative Analysis of Active Ingredients and Potential Bioactivities of Essential Oils from Artemisia argyi and A. verlotorum
Source: Molecules. 2023 May 6;28(9):3927. doi: 10.3390/molecules28093927 (PMC10180244; doi:10.3390/molecules28093927)
Supplement: Supplementary file 1 [file molecules-28-03927-s001.zip]

Archive with 1 entries (1 files):
- molecules-2344534-supplementary.pdf
